# Supplementary material for: Genomic Characterization and Functional Description of Beauveria bassiana Isolates from Latin America
Source: J Fungi (Basel). 2023 Jun 29;9(7):711. doi: 10.3390/jof9070711 (PMC10381237; doi:10.3390/jof9070711)
Supplement: Supplementary file 1 [file jof-09-00711-s001.zip]

Archive with 5 entries (5 files):
- Figures_S1_S3.pdf
- Supplementary Material.pdf
- Table S1.xlsx
- Table S2.xlsx
- TableS3.xlsx
