# Supplementary material for: Genomic Characterization and Functional Description of Beauveria bassiana Isolates from Latin America
Source: J Fungi (Basel). 2023 Jun 29;9(7):711. doi: 10.3390/jof9070711 (PMC10381237; doi:10.3390/jof9070711)
Supplement: Supplementary file 1 [file jof-09-00711-s001.zip › Table S1.xlsx]

## Sheet: Hoja1
	Table S1. SignalP gene Ids for each genome, individual gene numbers (per column)
	1007	1028	1013	1003	1012	1039	1058	1061
	BV-ECA0	BV-ECA1	BV-ECA13	BV-ECA26	BV-ECA27	BV-ECA31	BV-ECA43	BV-ECA44
	10	6	33	116	137	21	73	214
	15	9	123	386	227	41	173	304
	18	10	263	406	257	161	183	634
	19	11	323	426	627	181	243	644
	34	21	343	496	647	231	373	704
	37	26	423	516	697	301	423	744
	47	29	453	536	837	491	433	804
	78	37	473	546	1017	591	443	974
	99	40	513	566	1147	661	463	994
	114	41	543	606	1157	671	733	1094
	131	42	673	686	1237	701	753	1234
	145	57	723	716	1337	1121	833	1414
	146	58	783	786	1387	1421	983	1524
	147	61	903	846	1457	1531	1203	1534
	148	62	943	876	1497	1691	1253	1544
	155	68	953	916	1507	1721	1323	1554
	163	77	1163	926	1537	1891	1363	1564
	165	93	1173	1056	1587	1931	1463	1574
	183	106	1253	1186	1637	1961	1933	1624
	184	116	1303	1466	1697	1991	2253	1724
	185	117	1333	1526	1727	2031	2483	1774
	196	162	1393	1546	1757	2081	2493	1784
	197	189	1403	1556	1857	2241	2683	1834
	198	190	1413	1826	1927	2271	2813	1854
	200	195	1663	1846	2237	2501	2833	1904
	223	196	1703	1966	2317	2671	2913	1914
	251	213	1713	2036	2337	2771	2963	1934
	254	215	1723	2116	2367	2961	3233	2034
	255	218	1743	2156	2467	2971	3413	2044
	256	220	1813	2296	2477	2991	3823	2074
	259	221	1953	2316	2767	3081	3933	2124
	262	240	2043	2696	2777	3181	4003	2254
	269	243	2073	2706	2817	3491	4153	2354
	270	257	2223	2756	2847	3601	4353	2434
	278	259	2363	2766	2927	3791	4363	2534
	284	261	2543	2796	2937	3801	4583	2554
	285	268	2673	2966	4077	3901	4613	2814
	287	270	2683	3016	4197	3911	5163	2904
	293	272	2763	3356	4437	4211	5203	2914
	308	273	2903	3366	4557	4481	5223	2994
	315	275	3073	3436	4567	4531	5253	3014
	323	279	3133	3456	4597	4681	5263	3044
	324	287	3183	3716	4657	4691	5293	3054
	325	300	3193	3786	4667	4821	5473	3064
	328	320	3353	4006	4767	4961	5503	3074
	329	329	3363	4056	5037	4981	5803	3114
	338	331	3523	4076	5267	5411	6003	3284
	345	332	3573	4106	5327	5511	6053	3524
	351	333	3593	4146	5337	5561	6143	3544
	370	335	3623	4176	5767	5611	6293	3594
	394	337	3633	4196	5777	5711	6453	3644
	396	340	3663	4206	6077	5741	6503	3664
	398	358	3753	4266	6147	5791	6513	3774
	429	363	3773	4386	6167	5821	6613	3794
	432	367	3803	4496	6177	5841	6623	4064
	453	389	3953	4606	6217	6061	6753	4124
	462	440	3973	4656	6307	6201	6763	4254
	465	458	3983	4966	6657	6251	6883	4314
	488	462	4033	5356	6817	6281	7153	4394
	498	464	4083	5386	6857	6371	7243	4404
	515	469	4143	5416	6937	7011	7403	4534
	522	470	4323	5456	7127	7111	7553	4884
	539	477	4333	5526	7317	7361	7723	5054
	540	498	4343	5556	7617	7491	7763	5074
	552	510	4383	5596	7847	7891	7813	5174
	555	517	4493	5646	7967	8031	7873	5224
	559	594	4553	5656	8147	8041	7883	5274
	561	597	4563	5826	8277	8191	8003	5284
	575	600	4603	6026	8387	8301	8013	5314
	590	601	4713	6046	8477	8311	8113	5334
	593	622	4963	6066	8707	8371	8653	5434
	600	635	5003	6086	9307	8401	8683	5504
	603	656	5043	6136	9327	8411	8993	5664
	619	677	5153	6176	9367	8431	9073	5674
	620	684	5183	6196	9437	8471	9203	5774
	635	709	5273	6266	9537	8481	9273	5844
	648	721	5353	6286	9557	8501	9343	6034
	655	722	5373	6406	9727	8571	9353	6444
	656	729	5443	6496	9847	8751	9703	6514
	662	735	5483	6526	9887	9041	9723	6554
	670	748	5553	6636	9917	9261	9733	6604
	688	763	5833	6676	10057	9461	9843	6694
	699	770	5843	6716	10097	9561	10013	6704
	701	781	5943	6866	10197	9671	10083	6774
	702	783	5993	6986	10307	9711	10293	6824
	713	787	6013	7096	10437	9861	10313	6834
	719	788	6033	7136	10487	10061	10523	7264
	723	793	6053	7146	10547	10181	10833	7584
	734	795	6253	7206	11047	10191	11003	7614
	736	810	6423	7246	11257	10301	11013	7664
	744	854	6433	7276	11287	10351	11043	7694
	746	890	6443	7346	11567	10441	11073	7774
	766	913	6473	7356	11897	10501	11183	7854
	802	924	6493	7446	11977	10521	11733	7864
	855	927	6533	7486	12267	10601	11853	7874
	901	932	6723	7536	12287	10631	11893	8084
	905	935	6793	7716	12317	10651	11953	8194
	907	938	6973	7726	12337	10681	11973	8294
	929	955	7193	8096	12347	10711	12183	8534
	952	970	7213	8116	12537	10721	12213	8574
	967	974	7263	8186	12567	10781	12233	8694
	969	978	7373	8286	12707	10801	12243	8924
	986	993	7393	8526	12727	11071	12253	8974
	997	998	7463	8536	12747	11471	12343	9364
	1004	1004	7473	8556	12817	11511	12523	9704
	1027	1006	7813	8666	12837	11551	12593	9714
	1031	1014	7863	8686	12857	11561	12603	9804
	1035	1015	8033	8876	12867	11571	12653	9864
	1042	1021	8063	8986	12887	11621	12673	9884
	1076	1026	8073	9016	12927	11991	12713	9894
	1092	1030	8123	9026	13007	12141	12893	9994
	1093	1047	8133	9056	13137	12241	13073	10114
	1102	1065	8513	9076	13427	12251	13723	10164
	1106	1077	8533	9226	13447	12281	13753	10204
	1107	1086	8673	9236	13457	12301	13773	10214
	1109	1109	8713	9266	13467	12311	13813	10224
	1111	1116	8753	9316	13487	12411	13863	10254
	1113	1133	8763	9376	13507	12471	13883	10294
	1124	1148	8993	9496	13537	12481	14003	10464
	1126	1152	9063	9556	13797	12551	14043	10604
	1127	1153	9273	9606	14007	12561	14053	11014
	1141	1155	9313	9896	14137	12571	14063	11724
	1142	1161	9343	9906	14157	12601	14123	11734
	1150	1165	9353	9936	14177	12631	14153	11794
	1154	1179	9373	10136	14317	12641	14163	11854
	1167	1258	9443	10146	14327	12651	14233	12034
	1173	1267	9473	10216	14437	12661	14293	12154
	1182	1275	9593	10226	14707	12721	14363	12234
	1187	1330	9933	10236	14717	12811	14433	12264
	1201	1337	10043	10516	14727	12951	14533	12364
	1207	1338	10083	10706	14737	13081	14553	12374
	1222	1358	10383	10716	14807	13111	14653	12704
	1233	1359	10673	10786	14887	13151	14663	12714
	1242	1368	10763	10796	14907	13171	14863	12794
	1261	1370	10773	10926	15087	13181	15003	12914
	1266	1377	10843	11156	15097	13321	15013	12934
	1280	1387	10853	11216	15107	13491	15103	12964
	1281	1409	10913	11266	15217	13521	15173	13194
	1287	1410	11113	11346	15227	13591	15293	13314
	1301	1412	11393	11436	15237	13621	15323	13474
	1306	1420	11403	11626	15257	14081	15383	13524
	1312	1428	11413	11666	15487	14481	15433	13574
	1315	1434	11473	11926	15757	14601	15573	13984
	1327	1443	11483	12046	15787	14681	15633	14024
	1334	1461	11793	12266	15797	14711	15643	14044
	1343	1462	12023	12296	15807	14801	15683	14054
	1344	1463	12073	12316	15837	15541	15783	14144
	1363	1465	12183	12436	15867	15551	15833	14344
	1364	1466	12283	12516	15967	15631	16023	14404
	1366	1471	12483	12526	15977	15751	16113	14454
	1370	1472	12553	12816	16057	15771	16213	14474
	1381	1477	12563	13106	16117	15801	16423	14584
	1385	1501	12593	13116	16127	16021	16843	14654
	1388	1560	12653	13216	16147	16141	16863	14834
	1390	1574	12663	13246	16207	16281	16883	14844
	1392	1575	12673	13266	16257	16381	16953	14884
	1402	1583	12713	13346	16447	16781	16973	14914
	1407	1586	12853	13496	16497	16811	16993	14934
	1409	1590	12903	13516	16517	16851	17003	14944
	1428	1591	12943	13566	16607	17021	17023	15134
	1429	1620	13263	13626	16687	17091	17133	15144
	1432	1621	13823	13766	16697	17161	17203	15154
	1439	1631	14003	13776	16707	17241	17233	15204
	1443	1634	14043	14236	16737	17251	17303	15404
	1449	1636	14063	14676	16747	17311	17353	15664
	1457	1644	14113	14776	16837	17521	17363	15884
	1473	1668	14123	14806	17057	17651	17403	15924
	1491	1675	14193	14836	17117	17671	17473	15944
	1504	1682	14373	14846	17387	17701	17493	15994
	1515	1692	14463	14856	17557	17741	17603	16094
	1518	1695	14473	14896	17567	17981	17623	16134
	1546	1698	14483	14946	17577	17991	17683	16284
	1556	1704	14503	15006	17597	18071	17713	16384
	1579	1709	14533	15076	17637	18081	17773	16484
	1585	1714	14713	15536	17897	18231	17823	16514
	1587	1717	14833	15566	17947	18581	17953	16844
	1600	1718	14863	15636	17967	18591	17983	17054
	1605	1722	14923	15666	17987	18701	18023	17254
	1609	1729	14953	15886	18187	18721	18043	17344
	1618	1734	15073	15956	18217	18731	18073	17634
	1626	1744	15623	16036	18427	18771	18163	17784
	1628	1751	15743	16046	18517	18801	18183	17814
	1665	1752	15773	16056	18547	18831	18243	17834
	1671	1765	15803	16086	18767	18941	18323	17844
	1676	1781	15813	16096	18797	19031	18333	17964
	1686	1783	16153	16296	18887	19071	18453	17994
	1688	1797	16363	16306	19057	19481	18583	18064
	1692	1802	16573	16326	19067	19511	19023	18264
	1695	1804	16643	16386	19187	19521	19063	18274
	1696	1841	16893	16426	19217	19531	19163	18314
	1740	1844	17013	16566	19447	19551	19193	18334
	1757	1853	17023	17036	19787	19571	19213	18344
	1764	1872	17093	17086	19817	19601	19243	18364
	1782	1875	17163	17316	19887	19651	19383	18374
	1784	1879	17293	17396	19917	19661	19503	18444
	1785	1881	17353	17406	20057	19691	19583	18494
	1788	1884	17773	17536	20187	19801	19623	18504
	1795	1893	18003	17636	20257	19821	19653	18524
	1797	1900	18113	17646	20267	19901	19663	18694
	1839	1906	18143	17676	20327	20001	19673	18704
	1846	1923	18193	17796	20437	20321	19903	18784
	1851	1932	18223	17856	20587	20391	19993	18804
	1856	1949	18243	18006	20657	20561	20023	18814
	1865	1950	18413	18066	20967	20571	20163	18844
	1871	1956	18423	18286	21257	20621	20203	18854
	1904	1969	18483	18406	21667	20641	20293	18864
	1924	1974	18533	18566	21707	20801	20403	19114
	1943	1975	18573	18826	21727	20971	20673	19124
	1981	1976	18743	19076	21767	20981	20803	19134
	1992	1978	18913	19096	21977	21021	20813	19294
	1993	1993	19133	19166	22067	21031	21363	19304
	2017	2004	19163	19176	22297	21091	21383	19354
	2033	2040	19233	19186	22527	21111	21483	19414
	2036	2042	19243	19266	22677	21221	21743	19594
	2037	2060	19333	19346	22737	21381	22013	19754
	2040	2062	19373	19376	22877	22031	22213	20014
	2044	2071	19423	19426	23317	22381	22243	20034
	2048	2105	19603	19456	23417	22561	22253	20054
	2064	2116	19783	19776	23447	22761	22373	20124
	2068	2120	19883	20046	23467	23201	22453	20144
	2072	2130	19973	20086	23567	23251	22633	20164
	2073	2140	20243	20246	23577	23261	22653	20174
	2112	2159	20343	20316	23597	23291	22663	20194
	2115	2163	20503	20526	23607	23301	22673	20304
	2127	2164	20583	20716	23747	23331	22693	20374
	2128	2199	20623	20726	23757	23351	22743	20404
	2136	2219	20823	20866	23837	23421	22923	20474
	2144	2220	20943	21196	23877	23541	23093	20524
	2146	2221	21053	21236	24037	23551	23103	20534
	2173	2256	21083	21706	24147	23691	23223	20574
	2179	2257	21093	21806	24317	23841	23553	20614
	2196	2265	21123	22026	24447	23851	23623	20634
	2204	2287	21143	22176	24507	23891	23643	20664
	2209	2311	21183	22256	24597	23911	23813	20684
	2211	2313	21193	22276	24647	23921	24013	20804
	2231	2314	21253	22396	24787	23941	24223	20934
	2233	2319	21423	22506	24847	23951	24453	21374
	2243	2329	21453	22656	24997	24021	24463	21394
	2248	2387	21783	22676	25197	24051	24493	21514
	2253	2395	21893	22686	25207	24071	24563	21594
	2262	2396	21943	22696	25337	24081	24673	21734
	2264	2417	22003	22746	25347	24101	24743	21774
	2269	2426	22373	22876	25407	24291	24793	21804
	2270	2428	22393	22936	25417	24331	24803	21824
	2274	2436	22843	22946	25517	24401	24823	21844
	2276	2441	23083	23126	25637	24411	24993	21914
	2287	2461	23093	23426	25747	24551	25003	22044
	2294	2474	23263	23706	25767	24571	25083	22094
	2310	2475	23293	23756	25847	24731	25103	22114
	2311	2484	23443	23936	25867	24971	25113	22144
	2318	2495	23503	23966	25957	24981	25173	22154
	2321	2516	23613	23986	26017	25001	25453	22184
	2346	2528	23723	24016	26107	25011	25533	22194
	2386	2543	23953	24046	26297	25041	25543	22284
	2389	2547	24003	24066	26427	25051	25593	22304
	2393	2564	24113	24076	26437	25341	25603	22334
	2398	2565	24163	24086	26457	25511	25693	22484
	2443	2582	24353	24106	26627	25551	25763	22504
	2459	2589	24363	24126	26637	26021	25873	22514
	2460	2601	24503	24156	26727	26041	26003	22564
	2466	2610	24803	24366	26737	26081	26253	22614
	2470	2655	24903	24386	26747	26481	26273	22674
	2476	2658	25123	24426	26777	26601	26293	22854
	2493	2675	25273	24546	26867	26691	26613	22864
	2495	2680	25353	24806	26907	26701	26643	22874
	2505	2682	25373	24816	26927	26771	26863	22914
	2518	2689	25633	24896	26937	26791	26983	23144
	2527	2690	25743	24906	26957	26831	27043	23324
	2537	2694	25903	24916	27007	26911	27213	23504
	2548	2696	25923	24996	27017	27561	27273	23554
	2549	2699	25933	25236	27187	27571	27313	23594
	2550	2700	25943	25256	27287	27951	27333	23684
	2551	2703	25993	25306	27357	28141	27473	23694
	2552	2730	26123	25636	27387	28161	27633	23764
	2553	2750	26183	25706	27407	28241	27663	23784
	2558	2754	26193	25716	27437	28251	27733	23824
	2573	2781	26513	25866	27447	28361	27763	23894
	2575	2797	26533	25906	27467	28401	27903	24044
	2596	2811	26543	25936	27497	28461	27983	24274
	2597	2812	26583	25946	28017	28561	28073	24314
	2604	2817	26603	25966	28497	28591	28143	24354
	2605	2824	26643	26036	28537	28711	28153	24464
	2607	2825	26753	26066	28547	28881	28213	24494
	2610	2835	26863	26186	28757	28961	28293	24584
	2611	2844	26903	26426	28767	29021	28473	24664
	2616	2850	27183	26546	28847	29091	28503	24684
	2633	2851	27243	26566	28897	29111	28543	24754
	2674	2852	27283	26876	28927	29221	28653	24794
	2703	2861	27323	27036	28987	29411	28743	24864
	2727	2870	27363	27146	28997	29561	28763	25064
	2741	2873	27403	27176	29007	29731	28963	25214
	2770	2878	27433	27226	29167	29811	29323	25224
	2779	2881	27443	27256	29347	30041	29803	25314
	2781	2913	27503	27286	29847	30081	29843	25364
	2782	2952	27513	27306	30177	30171	29863	25384
	2787	2964	27613	27316	30187	30371	29903	25404
	2788	2988	27733	27326	30237	30391	29973	25424
	2791	3000	27843	27416	30247	30401	30313	25534
	2797	3001	27863	27516	30517	30601	30333	25804
	2798	3004	27943	27556	30757	30701	30663	25814
	2808	3010	27963	27726	30767	30851	30983	25864
	2824	3011	28053	28146	30827	30871	31003	25904
	2825	3021	28353	28306	30957	31151	31033	25934
	2838	3048	28423	28316	31007	31521	31083	26004
	2856	3071	28433	28536	31017	31531	31113	26044
	2857	3077	28673	28546	31027	31671	31223	26164
	2900	3078	28883	28576	31047	31771	31453	26304
	2901	3121	28903	28586	31197	31781	31723	26334
	2931	3122	29013	28646	31307	31811	31763	26454
	2965	3152	29193	28696	31667	31821	31783	26564
	2976	3159	29353	28706	31687	31871	32013	26784
	2980	3161	29673	28806	31867	31981	32153	26944
	2990	3162	29883	29036	31887	32111	32293	26974
	3009	3166	30073	29096	31977	32161	32483	27044
	3032	3168	30283	29246	32317	32191	32713	27054
	3042	3175	30713	29266	32427	32201	32763	27274
	3044	3210	30853	29286	32567	32251	33293	27294
	3061	3226	30883	29356	32667	32331	33643	27344
	3073	3238	30903	29366	32857	32341	33783	27454
	3077	3257	30913	29486	32897	32371	33833	27524
	3080	3276	30943	29706	32907	32421	33943	27534
	3094	3348	30963	29966	33257	32451	34003	27614
	3098	3350	30993	29976	33457	32511	34023	27784
	3108	3354	31063	30006	33477	32521	34033	28104
	3119	3361	31163	30026	33827	32551	34133	28154
	3147	3371	31343	30066	34137	32841	34253	28324
	3159	3373	31353	30576	34377	33591	34263	28354
	3160	3390	31403	30756	34397	33721	34293	28364
	3199	3402	31423	30926	34407	33751	34333	28414
	3224	3406	31433	30936	34457	33761	34343	28424
	3226	3409	31453	30946	34557	33861	34353	28674
	3246	3423	31523	30966	34857	33871	34383	28784
	3247	3427	31573	31016	34937	33881	34413	28814
	3255	3437	31583	31046	34947	34071	34663	28854
	3295	3448	31603	31056	35157	34151	35083	28864
	3323	3461	31773	31076	35247	34221	35533	29124
	3338	3466	31783	31236	35267	34241	35583	29144
	3342	3472	31873	31476	35347	34251	35603	29274
	3343	3522	31883	31486	35397	34481	35903	29344
	3363	3547	31893	31596	35597	34601	35913	29554
	3371	3550	31923	31976	35727	34761	36033	29614
	3394	3578	31993	32116	35737	34971	36113	29624
	3397	3611	32013	32516	35827	35131	36143	29644
	3413	3619	32033	32656	35937	35301	36313	29744
	3418	3642	32153	32726	36147	35401	36723	29864
	3421	3650	32163	32966	36267	35451	36733	30194
	3422	3704	32343	33026	36417	35571	37023	30304
	3424	3708	32393	33116	36457	35591	37033	30514
	3427	3711	32463	33166	36627	35651	37113	30804
	3432	3719	32473	33216	36637	35811	37233	31014
	3451	3736	32613	33656	36877	35821	37253	31154
	3455	3742	32703	33676	36997	35851	37283	31444
	3470	3747	32753	33736	37087	36101	37513	31534
	3545	3749	32773	33766	37537	36221	37633	31554
	3549	3761	32893	33776	37567	36411	37793	31564
	3551	3763	33853	33996	37737	36461	37843	31604
	3552	3773	33993	34126	37787	36481	37943	31614
	3560	3784	34003	34176	37807	36551	38333	31734
	3584	3794	34103	34246	37877	36921	38533	31894
	3590	3796	34133	34706	37887	37071	38663	31904
	3595	3828	34173	34766	37927	37321	38673	32054
	3597	3841	34243	34826	37947	37481	38713	32144
	3612	3854	34343	35176	37977	37511	38743	32154
	3623	3858	34373	35196	37987	37571	38763	32594
	3634	3862	34403	35286	38017	37631	38773	32604
	3638	3864	34463	35396	38147	37641	38843	32794
	3666	3870	34513	35446	38287	37821	38853	33054
	3672	3876	34563	35536	38487	37851	38933	33164
	3676	3891	34593	35576	38527	37961	39053	33334
	3680	3894	34603	35626	38797	38071	39493	33384
	3684	3909	34623	35776	38957	38171	39503	33414
	3688	3932	34703	35866	39107	38291	39513	33424
	3691	3954	34763	36086	39157	38611	39573	33434
	3692	3963	34833	36176	39227	38731	39583	33524
	3698	3984	34903	36356	39237	38801	39853	33564
	3699	3988	34973	36646	39297	38961	39903	33674
	3709	3990	35093	36726	39587	39401	39913	34064
	3721	3994	35113	36756	39627	39491	40073	34084
	3732	4034	35463	36876	39717	39621	40143	34254
	3734	4063	35593	36986	39997	39671	40313	34444
	3742	4094	35723	37116	40167	39681	40583	34464
	3744	4101	35763	37306	40207	39751	40623	34494
	3753	4116	35793	37516	40257	39761	40633	34544
	3783	4127	35813	37566	40317	39881	40643	34574
	3790	4129	35873	37636	40327	40261	40653	34714
	3791	4134	35933	37716	40407	40381	40683	34754
	3815	4135	35963	37776	40427	40451	40703	34844
	3836	4142	36033	37826	40487	40661	40753	34894
	3838	4155	36073	37836	40537	40851	40763	34914
	3849	4169	36093	37886	40687	40981	40783	34924
	3858	4172	36103	37916	40727	41031	40793	34964
	3897	4179	36123	37926	40767	41041	40853	35124
	3918	4182	36143	37946	40917	41121	40923	35344
	3937	4216	36213	38126	41097	41181	40973	35354
	3958	4239	36233	38146	41127	41191	41163	35424
	4001	4242	36253	38196	41157	41221	41193	35554
	4005	4254	36513	38436	41207	41251	41203	35564
	4019	4255	36543	38456	41237	41361	41213	35944
	4023	4272	36563	38696	41347	41581	41303	36094
	4026	4281	36573	38716	41577	41611	41353	36404
	4033	4284	36583	38726	41937	41671	41383	36414
	4043	4306	36753	39006	42377	41691	41463	36504
	4061	4309	36943	39196	42527	41841	41493	36564
	4062	4318	37233	39366	42547	41861	41513	36664
	4067	4339	37253	39436	42597	41931	41523	36964
	4069	4342	37263	39486	42607	41961	41683	36984
	4070	4362	37273	39516	42647	41981	41693	37084
	4072	4364	37293	39726	42667	41991	41853	37124
	4079	4366	37313	39746	42777	42001	41983	37224
	4084	4371	37343	39846	42847	42091	42083	37234
	4085	4397	37563	39896	42997	42271	42093	37504
	4087	4400	37863	39946	43127	42321	42263	37614
	4104	4402	38223	40036	43187	42391	42323	37644
	4105	4403	38293	40056	43257	42411	42543	37654
	4114	4404	38313	40106	43267	42441	42573	37954
	4115	4421	38383	40116	43377	42511	42593	38174
	4116	4448	38393	40156	43627	42591	42603	38224
	4119	4454	38523	40176	43697	42621	42643	38244
	4126	4476	38533	40276	43907	42711	42653	38254
	4139	4485	38583	40346	44127	43201	42783	38264
	4146	4486	38823	40506	44467	43221	43193	38284
	4147	4489	38913	40516	44477	43251	43263	38334
	4160	4490	38923	40586	44507	43291	43313	38524
	4178	4491	38973	40616	44537	43331	43333	38564
	4192	4499	39033	40926	45307	43381	43453	38714
	4207	4509	39043	41386	45377	43411	43683	39094
	4210	4511	39073	41416	45497	43531	43703	39744
	4219	4516	39083	41456	45717	43581	43723	39784
	4233	4535	39233	41506	45787	43591	43733	39994
	4242	4540	39243	41666	45797	43641	43813	40014
	4251	4546	39373	41676	45847	43711	44333	40024
	4258	4548	39543	41706	45867	43791	44353	40144
	4260	4549	39583	41756	45907	43851	44403	40534
	4261	4555	39683	41766	46087	43941	44513	40664
	4262	4563	39793	41926	46597	44041	44533	41004
	4266	4564	39803	42456	46817	44061	44643	41074
	4291	4574	39813	42546	46857	44171	44693	41094
	4292	4577	39823	42886	46907	44261	44733	41164
	4293	4580	39893	42946	47057	44381	44763	41174
	4299	4581	39903	42996	47157	44411	45163	41244
	4302	4582	40163	43056	47267	44501	45443	41264
	4307	4585	40263	43226	47357	44521	45493	41284
	4315	4612	40333	43246	47407	44531	45503	41424
	4316	4635	40403	43346	47517	44591	45663	41434
	4337	4637	40443	43476	47627	44721	45673	41494
	4338	4638	40463	43566	47667	44771	45693	41734
	4342	4639	40653	43666	47947	44781	45743	41834
	4354	4650	40683	43776	48227	44791	45773	41844
	4360	4651	40703	43786	48297	44801	45783	41894
	4365	4652	40733	43796	48307	44811	45833	41924
	4378	4669	40913	43806	48547	44961	45873	42004
	4381	4671	41353	43816	48747	45071	45943	42014
	4385	4679	41433	43826	48837	45251	45973	42044
	4387	4687	41613	43876	48857	45401	45993	42054
	4390	4688	41813	43976	48967	45541	46093	42214
	4399	4689	42263	44026	49227	45831	46103	42224
	4401	4717	42463	44036	49267	45921	46183	42254
	4407	4728	42493	44086	49277	46591	46413	42354
	4416	4743	42513	44106	49327	46621	46423	42394
	4442	4745	42523	44156	49357	46661	46623	42494
	4444	4747	42563	44166	49367	46691	46633	42594
	4446	4760	42623	44186	49517	46771	46643	42604
	4453	4781	42743	44296	49567	46861	46823	42614
	4455	4836	42853	44306	49607	46871	46933	42624
	4457	4841	43183	44336	49637	46881	46943	42694
	4458	4842	43233	44416	49817	46951	46983	42704
	4460	4845	43333	44526	49927	46971	46993	43004
	4464	4847	43363	44586	49947	47191	47033	43014
	4472	4848	43383	44686	49957	47331	47063	43084
	4498	4855	43413	44706	50067	47401	47113	43094
	4504	4856	43543	44916	50127	47661	47273	43164
	4511	4878	43663	44926	50167	47961	47483	43264
	4515	4880	43743	44996	50277	47971	47543	43274
	4519	4890	43793	45006	50297	48191	47963	43304
	4532	4896	43833	45026	50337	48211	48433	43354
	4545	4897	43903	45056	50427	48221	48563	43374
	4581	4908	43933	45066	50747	48271	48583	43564
	4583	4916	43973	45116	50967	48551	48613	43664
	4595	4919	44233	45286	50997	48571	48703	44054
	4602	4920	44323	45466	51067	48641	49093	44134
	4608	4927	44353	45556	51077	48681	49213	44254
	4619	4928	44373	45566	51197	49031	49253	44474
	4653	4949	44503	45706	51247	49121	49323	44674
	4665	4953	44683	45766	51307	49281	49343	45094
	4668	4957	44863	45786	51437	49481	49413	45184
	4675	4958	44923	45866	51487	49681	49603	45214
	4677	4960	45103	45896	51537	49811	49813	45234
	4678	4984	45223	45916	51637	49931	49883	45384
	4681	4986	45233	45956	51657	50521	49963	45414
	4686	4987	45543	45986	51857	50731	49973	45434
	4707	4992	45563	46126	51877	50791	50003	45454
	4714	4994	45603	46226	51927	51111	50013	45474
	4737	4999	45813	46276	52007	51141	50103	45554
	4738	5000	45863	46316	52147	51311	50123	45574
	4742	5005	46073	46396	52187	51371	50153	45674
	4746	5015	46083	46476	52227	51381	50303	45684
	4760	5020	46093	46486	52267	51421	50323	45744
	4762	5021	46293	46496	52307	51441	50333	45754
	4790	5022	46303	46716	52397	51471	50383	45774
	4791	5023	46383	46756	52457	51481	50433	45784
	4796	5024	46423	46766	52627	51511	50493	45894
	4797	5025	46433	46856	52707	51581	50673	46084
	4800	5036	46473	46976	52717	51621	50683	46124
	4817	5046	46483	47006	52837	51631	50693	46164
	4822	5052	46593	47076	52867	51641	50733	46544
	4856	5065	46603	47126	53067	51671	50863	46614
	4857	5075	46623	47136	53077	51771	51313	46734
	4864	5077	46713	47216	53117	51881	51493	46904
	4866	5094	46753	47236	53157	52001	51663	46924
	4876	5100	46803	47246	53217	52061	51673	47084
	4881	5104	46813	47296	53257	52091	51683	47314
	4883	5110	46843	47376	53297	52201	51703	47784
	4905	5111	46893	47386	53327	52271	51753	48234
	4923	5127	46913	47506	53337	52361	51933	48314
	4930	5132	46923	47536	53367	52371	51983	48394
	4949	5135	47093	47656	53527	52541	52023	48774
	4954	5136	47103	47696	53767	52791	52113	48904
	4956	5149	47433	47746	53777	52811	52123	48954
	4959	5152	47583	47806	53887	52901	52193	49274
	4964	5162	47613	47836	54267	52931	52213	49294
	4970	5175	47623	47866	54277	53051	52253	49364
	4982	5182	47633	47966	54317	53061	52323	49414
	4993	5194	47733	48036	54707	53081	52473	49424
	5026	5197	47783	48166	54977	53091	52703	49444
	5031	5203	47813	48196	55077	53281	52733	49574
	5041	5208	47893	48296	55307	53871	52883	49654
	5044	5222	47923	48306	55557	54011	52903	49714
	5046	5228	47943	48686	55647	54051	52973	49724
	5049	5229	47953	48716	55707	54071	53013	49794
	5062	5233	48103	49246	55797	54181	53083	49844
	5074	5243	48263	49256	55847	54211	53273	49854
	5082	5270	48393	49736	55917	54251	53523	49994
	5087	5274	48593	49856	55967	54411	53693	50134
	5091	5275	48763	49876	56017	54441	53703	50164
	5098	5280	48813	49926	56027	54471	53793	50234
	5101	5283	48823	50256	56037	54531	53843	50264
	5105	5284	48853	50386	56147	54641	53863	50424
	5110	5299	48873	50396	56157	54681	53883	50564
	5111	5304	48883	50466	56177	54701	54093	50844
	5128	5308	48953	50476	56217	54781	54243	50884
	5148	5311	48963	50526	56307	54791	54363	50914
	5150	5329	49183	50706	56317	54811	54383	51034
	5152	5340	49203	50716	56327	54851	54593	51044
	5154	5342	49303	50816	56417	54881	54743	51294
	5159	5343	49363	50946	56967	54891	54753	51374
	5169	5354	49373	51106	56987	55011	54803	51594
	5170	5360	49483	51246	57057	55111	54843	51624
	5198	5364	49563	51256	57087	55131	54873	51714
	5205	5375	49593	51346	57097	55201	54943	51934
	5209	5377	49603	51416	57117	55241	54983	51964
	5216	5381	49713	51536	57317	55311	55023	52134
	5218	5390	49733	51566	57387	55591	55113	52284
	5226	5422	49743	51626	57547	55601	55163	52304
	5235	5444	49793	51676	57887	55681	55193	52324
	5238	5447	49813	51816	57937	55731	55203	52564
	5249	5454	49863	51876	57997	55751	55333	52594
	5253	5455	49873	51886	58087	55771	55373	52634
	5257	5467	49923	51926	58177	55851	55383	52704
	5282	5472	50023	52026	58247	56141	55483	52734
	5293	5478	50073	52126	58297	56161	55793	52924
	5297	5491	50083	52426	58387	56201	55973	53394
	5298	5496	50093	52566	58427	56241	55993	53564
	5304	5497	50103	52816	58487	56531	56003	53584
	5308	5501	50113	52866	58567	56591	56093	53604
	5311	5511	50123	52956	58647	56631	56163	53904
	5318	5513	50233	52976	58707	56681	56183	53974
	5319	5533	50333	52986	58747	56731	56363	54034
	5328	5535	50423	53076	58877	56751	56373	54104
	5332	5540	50553	53176	58897	56761	56473	54114
	5337	5548	50653	53186	58947	56911	56483	54144
	5355	5562	50673	53216	59007	57071	56493	54204
	5373	5566	50843	53276	59037	57141	56513	54214
	5385	5570	50903	53286	59107	57591	56743	54224
	5389	5574	50943	53396	59127	58011	57013	54264
	5390	5578	51003	53586	59137	58071	57043	54384
	5391	5587	51013	53976	59167	58091	57053	54404
	5408	5593	51343	54086	59227	58101	57063	54454
	5414	5605	51433	54126	59257	58401	57103	54504
	5419	5610	51843	54326	59287	58551	57133	54514
	5424	5618	51853	54346	59337	58561	57203	54674
	5425	5619	51903	54376	59547	58611	57213	55134
	5427	5631	51933	54526	59617	58631	57293	55154
	5442	5634	51943	54546	59727	58681	57353	55204
	5445	5654	52093	54556	59767	58691	57363	55534
	5447	5655	52143	54606	59907	58731	57383	55564
	5456	5659	52183	54656	59927	58811	57443	55644
	5459	5663	52213	54716	60307	58821	57573	55804
	5460	5669	52303	54896	60317	58841	57723	55844
	5463	5673	52443	54906	60367	58851	57983	56114
	5465	5677	52483	54916	60377	58951	58093	56144
	5470	5680	52703	54956	60407	59061	58283	56154
	5486	5681	52833	55096	60577	59131	58463	56164
	5487	5684	52853	55196	60627	59181	58523	56314
	5502	5700	52933	55216	61027	59191	58573	56334
	5503	5724	53133	55386	61037	59271	58583	56414
	5508	5725	53163	55596	61107	59291	58613	56504
	5514	5736	53233	55636	61127	59311	58633	56824
	5534	5774	53243	55726	61227	59321	58713	56894
	5536	5775	53403	55836	61277	59471	58773	56904
	5541	5779	53473	56106	61297	59481	58843	57134
	5542	5818	53543	56226	61527	59551	58993	57184
	5547	5845	53583	56236	61707	59641	59003	57304
	5548	5855	53603	56816	61777	59811	59013	57514
	5550	5878	53643	57026	61967	59901	59163	57534
	5551	5888	53653	57046	62017	59911	59223	57674
	5552	5897	53703	57136	62037	59971	59243	57784
	5570	5898	53723	57246	62067	60031	59323	57974
	5580	5905	53813	57256	62107	60041	59363	57984
	5586	5906	53863	57336	62137	60071	60283	58154
	5594	5912	53913	57556	62157	60081	60533	58214
	5602	5925	54013	57736	62167	60211	60543	58464
	5604	5931	54033	57816	62207	60221	60573	58644
	5605	5940	54233	57906	62267	60351	60633	58814
	5627	5945	54253	57946	62387	60551	60673	58824
	5637	5952	54303	58036	62497	60571	60693	58834
	5644	5957	54383	58096	62827	60601	60793	58854
	5645	5962	54553	58226	62877	60691	60973	58954
	5646	5963	54613	58266	62977	60771	60993	59254
	5656	5964	54883	58346	63007	60781	61003	59384
	5658	5975	54903	58356	63027	61061	61033	59464
	5662	5976	54983	58496	63057	61161	61073	59524
	5663	5978	55063	58506	63187	61221	61103	59544
	5686	5982	55073	58566	63307	61291	61203	59624
	5695	5991	55193	58856	63317	61361	61293	59654
	5704	5992	55223	59006	63327	61531	61463	59674
	5705	5993	55613	59046	63387	61581	61633	59714
	5706	6002	55623	59056	63417	61611	61643	59744
	5717	6057	55663	59256	63427	61671	61773	59874
	5721	6059	55703	59336	63487	61721	61883	59924
	5723	6066	55863	59446	63687	61791	61963	59984
	5724	6069	55903	59476	63737	62271	62183	60104
	5735	6070	55943	59486	63777	62341	62363	60154
	5736	6072	55973	59506	63847	62511	62373	60164
	5740	6092	55983	59536	63877	62551	62413	60324
	5741	6099	56013	59626	63917	62741	62433	60374
	5753	6115	56173	59666	63967	62871	62443	60414
	5773	6149	56413	59816	63977	62891	62463	60474
	5829	6154	56423	60056	64147	62931	62473	60484
	5844	6160	56533	60136	64347	63071	62533	60494
	5854	6169	56913	60256	64367	63081	62653	60754
	5874	6178	56923	60386	64387	63091	62693	60794
	5902	6185	56963	60416	64407	63301	62783	60804
	5903	6190	57353	60846	64457	63311	62833	60814
	5904	6199	57553	60886	64557	63391	62943	60834
	5910	6203	57633	60906	64567	63431	63033	60904
	5911	6209	57983	60916	64707	63441	63053	61044
	5942	6214	58043	61016	64777	63481	63413	61134
	5965	6236	58133	61026	64797	63491	63473	61144
	5966	6245	58183	61046	64807	63611	63523	61164
	5967	6268	58233	61226	64817	63621	63903	61314
	5974	6286	58303	61236	64857	63641	63913	61454
	5975	6298	58623	61326	65027	63681	64073	61624
	5984	6321	58693	61336	65097	63741	64083	61774
	6015	6347	58723	61346	65137	63781	64113	61784
	6024	6350	58733	61376	65207	63881	64123	61864
	6063	6352	58753	61456	65227	63891	64293	61974
	6068	6353	58933	61546	65237	63921	64363	62014
	6084	6356	59003	61566	65347	63971	64413	62084
	6096	6358	59473	61656	65387	63991	64543	62144
	6119	6361	59583	61846	65427	64001	64563	62224
	6122	6368	59633	61986	65677	64171	64623	62244
	6124	6378	59723	62106	65787	64181	64813	62254
	6136	6396	59763	62206	65827	64251	64923	62284
	6146	6397	59883	62216	65837	64301	64993	62334
	6152	6402	59903	62276	65897	64541	65003	62384
	6153	6404	59963	62286	65937	64711	65063	62444
	6164	6405	60183	62316	65967	64751	65223	62514
	6172	6407	60263	62356	66027	64761	65253	62584
	6175	6415	60493	62396	66107	64771	65493	62624
	6176	6423	60673	62436	66177	64861	65553	62664
	6187	6429	60843	62476	66277	64911	65883	62724
	6189	6433	60923	62576	66357	64941	66033	62734
	6190	6446	60983	62686	66397	65021	66073	62794
	6195	6448	61023	62946	66407	65051	66083	62924
	6197	6453	61093	62986	66497	65071	66463	62944
	6202	6461	61123	63066	66537	65081	66573	63264
	6203	6470	61133	63226	66587	65151	66583	63314
	6208	6526	61323	63246	66767	65381	66823	63334
	6211	6530	61343	63286	66957	65601	66873	63354
	6212	6531	61393	63296	66997	65751	66913	63494
	6241	6552	61483	63316	67007	65771	67023	63504
	6242	6553	61503	63506	67017	65811	67053	63634
	6252	6561	61513	63526	67187	65821	67213	63844
	6255	6566	61543	63566	67247	65881	67233	63914
	6257	6569	61583	63576	67297	65891	67243	64034
	6265	6575	61663	63626	67347	66021	67273	64064
	6277	6576	61693	63666	67357	66251	67313	64124
	6278	6577	61723	63676	67377	66381	67353	64174
	6309	6593	61773	63686	67527	66551	67523	64314
	6311	6611	61813	63796	67557	66601	67533	64374
	6315	6661	61833	63836	67577	66621	67583	64384
	6394	6679	62013	63856	67667	66661	67613	64424
	6400	6702	62023	63866	67697	66671	67653	64584
	6407	6733	62113	63976	67707	66691	67923	64674
	6410	6734	62183	63986	67737	66801	67943	64774
	6413	6740	62303	64026	67757	66821	68213	64984
	6414	6741	62333	64036	67847	66921	68273	65124
	6415	6742	62393	64146	67857	66981	68443	65164
	6419	6768	62443	64706	68007	67081	68513	65254
	6422	6770	62583	65036	68237	67091	68573	65314
	6423	6789	62643	65076	68307	67101	68593	65444
	6429	6828	62653	65106	68337	67131	68853	65484
	6436	6840	62693	65126	68347	67181	68863	65564
	6442	6863	62793	65146	68367	67191	68873	65574
	6457	6866	62843	65226	68457	67211	69023	65714
	6458	6868	63033	65436	68747	67251	69043	65724
	6460	6880	63123	65526	68897	67311	69143	65744
	6466	6884	63223	65556	68917	67331	69193	65754
	6470	6889	63433	65586	69237	67391	69243	65854
	6484	6890	63573	65596	69367	67541	69253	65874
	6558	6921	63613	65696	69497	67721	69283	65894
	6563	6923	63703	65716	69537	67731	69303	65904
	6584	6927	63763	65736	69577	67971	69343	66184
	6603	6973	63893	65756	69597	68181	69503	66354
	6618	7015	63933	65766	69657	68251	69633	66574
	6630	7019	64013	65806	69717	68271	69653	66734
	6652	7021	64023	65896	69867	68321	69703	66914
	6657	7022	64163	65906	69907	68401	69753	66974
	6667	7023	64173	65946	69997	68441	69773	67154
	6668	7032	64193	65966	70167	68531	70063	67274
	6669	7048	64203	66126	70227	68581	70133	67284
	6678	7054	64303	66466	70297	68651	70153	67424
	6687	7061	64323	66536	70377	68711	70373	67444
	6690	7064	64343	66576	70407	68821	70423	67584
	6695	7067	64363	66616	70427	68831	70593	67604
	6698	7068	64373	66846	70467	68961	70603	67644
	6730	7069	64413	66896	70497	69141	70633	67964
	6759	7073	64503	66956	70717	69201	70683	67974
	6760	7076	64513	67106	70887	69271	70693	67984
	6766	7077	64673	67296	70937	69351	71113	68184
	6779	7083	65013	67546	70947	69461	71203	68194
	6784	7085	65083	67566	70977	69531	71533	68434
	6785	7090	65123	67646	70997	69581	71543	68474
	6786	7100	65163	67666	71007	69721	71603	68484
	6788	7102	65393	67866	71077	69731	71643	68494
	6803	7103	65463	68206	71087	69741	71703	68534
	6814	7106	65693	68376	71307	69771	71873	68544
	6840	7110	65713	68396	71327	69841	71893	68654
	6842	7121	65863	68436	71427	69861	71993	68684
	6851	7125	66093	68986	71487	70301	72133	68694
	6867	7127	66363	69416	71497	70321	72313	68724
	6870	7144	66463	69556	71607	70391	72463	68774
	6871	7147	66493	69596	71687	70401	72573	68794
	6873	7148	66583	69666	71717	70451	72633	68804
	6874	7149	66603	69696	71727	70511	72663	68974
	6891	7158	66643	69746	71797	70561	72683	68984
	6905	7159	67093	69856	71807	70601	72893	69034
	6915	7176	67523	69866	72017	70611	72903	69314
	6963	7178	67903	69936	72057	70671	73113	69484
	6994	7179	68103	69976	72097	70891	73123	69514
	7012	7192	68123	70016	72107	70911	73163	69524
	7014	7211	68473	70026	72127	71131	73203	69534
	7015	7220	68783	70146	72367	71141	73353	69624
	7020	7226	68863	70256	72387	71191	73543	69674
	7035	7235	68883	70416	72397	71211	73653	69704
	7037	7237	68993	70516	72447	71531	73763	69784
	7045	7246	69033	70596	72467	71711	73843	69814
	7050	7257	69093	70666	72517	71841	73963	69834
	7078	7269	69203	70676	72527	72121	73983	69844
	7089	7279	69213	70746	72577	72161	74473	70004
	7100	7280	69243	70876	72677	72171	74573	70014
	7106	7286	69353	71036	72727	72561	74603	70174
	7121	7287	69533	71176	72737	72671	74883	70304
	7125	7300	69573	71196	72747	72681	75293	70454
	7142	7301	69683	71236	72757	72721	75383	70504
	7143	7321	69753	71266	72767	72781	75583	70524
	7167	7342	69763	71386	72777	72791	75643	70644
	7220	7356	69833	71396	72887	72821	75693	70834
	7253	7360	69963	71496	72987	72861	75713	71854
	7256	7369	70103	71666	73047	72871	75823	71884
	7273	7375	70133	71756	73177	72881	75933	72154
	7279	7389	70203	71846	73277	73241	76013	72164
	7280	7406	70233	71996	73297	73261	76553	72514
	7284	7417	70393	72146	73467	73311	76753	72754
	7286	7433	70463	72166	73527	73491	76843	72834
	7289	7437	70503	72256	73567	73611	76853	73234
	7290	7445	70533	72396	73627	73621	76973	73244
	7293	7446	70653	72466	73637	73761	76983	73254
	7303	7460	70663	72486	73797	73941	77003	73364
	7315	7461	70833	72496	73847	73951	77043	73524
	7335	7463	70903	72506	73877	74021	77143	73724
	7339	7464	71073	72546	73887	74061	77153	73844
	7347	7474	71163	72616	74017	74131	77163	73854
	7352	7476	71393	72766	74047	74141	77253	73894
	7379	7479	71423	72796	74147	74531	77493	73904
	7388	7489	71513	72886	74277	74561	77543	74024
	7415	7533	71723	73096	74347	74671	77563	74034
	7432	7547	71753	73126	74467	74751	77663	74054
	7449	7554	71923	73296	74497	74851	77683	74144
	7453	7571	72073	73446	74557	75031	77753	74374
	7458	7572	72093	73466	74607	75111	77763	74424
	7464	7598	72113	73486	74747	75171	77863	74444
	7465	7619	72353	73726	74807	75181	77873	74544
	7482	7622	72533	73896	74817	75231	77993	74554
	7484	7629	72593	74026	74857	75251	78003	74564
	7487	7631	72893	74136	74957	75451	78023	74674
	7492	7632	72983	74286	75097	75471	78103	74684
	7495	7635	72993	74416	75117	75571	78283	74804
	7506	7641	73023	74616	75157	75611	78443	74814
	7529	7644	73033	74666	75267	75661	78593	74834
	7571	7647	73043	74726	75307	75761	78613	74914
	7615	7652	73123	74746	75337	75781	78823	74994
	7631	7657	73203	74756	75357	75821	79053	75014
	7632	7673	73333	74816	75377	75831	79063	75024
	7635	7680	73393	74896	75497	75871	79133	75174
	7640	7691	73413	74906	75517	75881	79353	75234
	7641	7695	73423	74976	75567	75951	79463	75244
	7644	7709	73483	75006	75577	76021	79553	75354
	7657	7711	73563	75036	75627	76181	79633	75484
	7664	7749	73573	75046	75637	76191	79653	75534
	7671	7750	73643	75056	75657	76251	79773	75544
	7672	7755	73673	75336	75667	76281	79903	75554
	7683	7759	73703	75566	75677	76331	79933	75574
	7708	7776	73713	75586	75857	76571	80063	75724
	7715	7781	73723	75616	75957	76791	80073	75834
	7736	7821	73753	75646	76017	76831	80133	76114
	7758	7822	74023	75756	76097	76881	80143	76134
	7792	7829	74253	75766	76177	77301	80173	76214
	7793	7831	74273	75776	76197	77391	80213	76244
	7796	7841	74283	75946	76207	77661	80253	76444
	7799	7846	74293	75966	76427	77671	80293	76644
	7811	7848	74403	76046	76527	77681	80323	76654
	7866	7871	74413	76126	76597	77801	80373	76754
	7878	7889	74423	76136	76607	78021	80643	76764
	7881	7896	74593	76146	76617	78091	80683	76894
	7887	7915	74613	76606	76707	78121	80813	76994
	7889	7920	74693	76886	76717	78141	80823	77464
	7893	7922	74773	77056	76917	78151	80843	77794
	7894	7925	74783	77066	76927	78161	81043	77984
	7896	7929	74793	77096	76997	78171	81123	78214
	7915	7932	74933	77146	77557	78241	81193	78224
	7936	7934	75113	77286	77837	78261	81463	78414
	7938	7935	75333	77356	78237	78471	81603	78434
	7939	7939	75623	77376	78607	78481	81693	78444
	7940	7945	75633	77386	78617	78551	81883	78494
	7949	7957	75663	77406	78647	78571	81903	78654
	7967	8001	75713	77456	78697	78591	81943	78674
	7974	8006	76063	77466	78717	78611	82013	78754
	7975	8016	76353	77636	78727	78631	82083	78984
	7980	8019	76593	77776	78807	78681	82183	79104
	7982	8021	76733	78156	78877	79011	82463	79194
	7986	8024	77023	78246	78897	79151	82473	79214
	8004	8037	77113	78276	78967	79231	82553	79384
	8053	8049	77133	78296	78977	79271	82563	79534
	8057	8050	77143	78426	79187	79371	82573	79574
	8062	8051	77193	78486	79277	79421	82673	79744
	8076	8057	77203	78516	79287	79621	82773	79754
	8080	8060	77233	78696	79437	79711	82813	79974
	8081	8061	77293	78756	79617	79811	82853	80004
	8082	8067	77303	78836	79657	79961	82893	80854
	8088	8087	77403	78846	79847	80021	83063	80884
	8091	8092	77563	78856	79897	80131	83133	81054
	8092	8096	77573	78996	80167	80161	83283	81114
	8098	8103	77703	79116	80207	80531	83303	81124
	8118	8106	77943	79126	80307	80751	83323	81164
	8128	8110	78113	79456	80407	80891	83393	81184
	8139	8115	78123	79476	80417	80901	83403	81214
	8146	8116	78553	79516	80427	81021	83653	81224
	8153	8133	78563	79826	80437	81061	83753	81254
	8159	8153	78863	79836	80507	81141	83803	81354
	8167	8155	79193	79846	80517	81151	83823	81474
	8172	8157	79303	79946	80727	81301	84153	81674
	8177	8159	79343	80056	80797	81311	84253	81714
	8183	8164	79443	80316	80847	81331	84473	81754
	8186	8174	79633	80326	80877	81341	84503	81794
	8189	8175	79863	80406	80897	81441	84523	81994
	8199	8184	79963	80446	80927	81461	84543	82094
	8206	8189	79983	80456	81077	81491	84553	82364
	8210	8196	80153	80496	81127	81511	84563	82454
	8213	8198	80343	80506	81327	81521	84583	82714
	8223	8199	80363	80616	81407	81561	84663	82834
	8224	8200	80403	80626	81567	81651	84773	82924
	8238	8204	80443	80646	81777	81661	84783	83094
	8310	8221	80473	80736	81797	81861	84793	83134
	8313	8228	80613	80776	81927	81871	84803	83184
	8340	8232	80653	80826	82097	82041	84943	83244
	8352	8239	80753	80836	82157	82151	85153	83254
	8354	8241	80863	80866	82337	82281	85213	83444
	8359	8242	81143	80916	82457	82841	85223	83464
	8365	8253	81263	80936	82467	83021	85233	83494
	8366	8257	81273	80946	82777	83291	85323	83544
	8368	8261	81663	81116	82797	83321	85403	83574
	8371	8286	81913	81126	82837	83521	85433	83684
	8391	8297	81933	81456	83047	83541	85473	83914
	8423	8301	82133	81606	83097	83681	85503	84454
	8436	8302	82143	81636	83307	83691	85823	84584
	8437	8308	82223	81646	83317	83741	85863	84654
	8444	8312	82623	81656	83357	83841	85983	84734
	8445	8315	82903	81756	83367	83951	85993	84744
	8450	8321	83053	81786	83577	84031	86183	85114
	8468	8329	83093	81956	83587	84151	86383	85184
	8469	8336	83103	81986	83647	84381	86403	85454
	8479	8346	83303	82096	83757	84401	86433	85544
	8492	8354	83383	82296	83967	84691	86523	85564
	8508	8358	83613	82366	83977	84731	86563	85774
	8523	8359	83643	82376	84057	84801	86593	85964
	8524	8372	83803	82406	84097	84821	86613	85974
	8526	8377	83853	82466	84107	84841	86633	86004
	8529	8395	83883	82476	84147	84851	86693	86034
	8537	8414	83893	82486	84157	84871	86903	86324
	8540	8418	83913	82526	84427	84911	86943	86884
	8545	8419	83943	82666	84517	84981	86983	86904
	8555	8420	83993	82716	84687	85011	87053	87014
	8556	8437	84183	83246	84707	85081	87083	87174
	8557	8443	84223	83426	84717	85141	87453	87294
	8560	8448	84373	83466	84807	85151	87463	87334
	8575	8453	85123	83486	84827	85181	87553	87394
	8608	8454	85163	83536	84917	85231	87593	87654
	8609	8456	85183	83546	84957	85361	87603	87954
	8625	8471	85193	83616	85087	85491	87623	87984
	8626	8474	85273	83746	85117	85911	87643	88004
	8628	8476	85443	83866	85127	85931	87663	88014
	8633	8485	85503	84046	85137	86081	87773	88024
	8636	8488	85553	84076	85237	86161	87793	88114
	8637	8489	85573	84136	85287	86181	87803	88294
	8642	8492	85763	84166	85317	86241	87943	88374
	8646	8494	85843	84186	85397	86311	87953	88384
	8655	8503	86403	84266	85427	86351	88033	88434
	8657	8504	86603	84286	85437	86371	88073	88454
	8660	8515	86723	84446	85447	86381	88093	88494
	8661	8519	86733	84496	85597	86391	88123	88674
	8665	8542	86773	84506	85607	86481	88143	88744
	8666	8549	86783	84526	85637	86521	88473	88804
	8670	8552	86893	84876	85647	86551	88623	88894
	8678	8553	86903	84906	85707	86681	88683	89124
	8679	8555	86923	84936	85797	86751	88773	89184
	8699	8559	86963	84976	85957	86831	88823	89454
	8700	8564	87053	85006	86087	86901	88853	89474
	8701	8593	87063	85326	86187	86951	88953	89554
	8721	8605	87073	85446	86197	87071	89003	89634
	8726	8610	87163	85476	86577	87381	89043	89644
	8747	8621	87363	85506	86897	87631	89153	89764
	8751	8632	87373	85516	86927	87761	89193	89794
	8753	8636	87423	85796	86977	87771	89203	90074
	8784	8664	87433	85806	87007	87801	89213	90214
	8785	8692	87473	86016	87097	87861	89233	90224
	8797	8699	87493	86056	87187	88171	89303	90264
	8815	8700	87593	86076	87197	88181	89443	90304
	8820	8724	87613	86276	87267	88231	89533	90314
	8857	8744	87683	86546	87357	88271	89543	90344
	8870	8753	87783	86886	87467	88401	89563	90354
	8872	8755	88003	86896	88207	88421	89713	90374
	8875	8766	88013	86966	88347	88441	89853	90574
	8884	8781	88033	87036	88387	88831	90023	90814
	8922	8821	88113	87166	88447	88841	90133	90824
	8951	8858	88193	87306	88467	88901	90163	90934
	8959	8859	88253	87416	88477	88941	90173	91314
	8966	8862	88343	87626	88517	89181	90303	91324
	9012	8867	88523	87796	88667	89191	90353	91364
	9031	8869	88533	87806	88847	89241	90413	91804
	9034	8870	88543	87866	88937	89301	90443	91834
	9036	8878	88563	87916	89007	89311	90483	91874
	9039	8885	88573	87956	89067	89361	90583	91914
	9058	8887	88623	88006	89077	89431	90653	91954
	9060	8894	88633	88106	89107	89501	90693	91984
	9064	8895	88683	88246	89147	89551	90733	91994
	9071	8916	88853	88406	89157	89901	90953	92284
	9078	8925	88913	88526	89167	90001	91093	92334
	9088	8926	88963	88796	89197	90041	91103	92384
	9114	8941	89123	89016	89227	90071	91243	92454
	9115	8959	89243	89106	89297	90151	92223	92854
	9123	8963	89463	89336	89357	90321	92343	92874
	9124	8982	89493	89476	89517	90511	92513	92934
	9125	8987	89513	89566	89607	90691	92533	92964
	9135	9014	89633	89666	89617	90711	92633	92974
	9145	9018	89713	89836	89627	90761	92773	92994
	9149	9028	89723	89926	89647	90861	92963	93124
	9166	9038	90013	89966	90107	90881	93033	93174
	9179	9039	90023	90166	90557	90991	93043	93244
	9180	9040	90123	90286	90607	91001	93143	93654
	9195	9041	90153	90396	90627	91141	93253	93704
	9196	9048	90173	90426	90937	91481	93773	93764
	9199	9049	90253	90436	90947	91621	93783	94124
	9200	9070	90373	90866	91037	91671	93923	94144
	9206	9077	90383	90876	91157	91701	93973	94234
	9211	9082	90693	91016	91177	91841	93983	94344
	9212	9085	90713	91086	91207	91961	94213	94394
	9221	9087	90753	91316	91437	92031	94223	94484
	9232	9090	91213	91326	91557	92041	94433	94524
	9256	9104	91663	91396	91947	92051	94443	94644
	9261	9109	91723	91526	92087	92101	94553	94664
	9274	9129	91793	91546	92097	92141	94673	94774
	9278	9137	91823	91586	92167	92221	94683	94994
	9301	9153	91853	91596	92177	92261	94743	95254
	9303	9175	91863	91956	92237	92341	94773	95274
	9305	9177	91873	92026	92397	92431	94783	95284
	9312	9190	91913	92056	92677	92461	94843	95434
	9313	9205	91943	92076	92687	92501	94853	95444
	9320	9211	91953	92106	92697	92521	94873	95614
	9322	9229	92013	92116	92757	92591	94963	95784
	9329	9232	92083	92136	92767	92711	95253	95874
	9362	9241	92183	92166	93077	92861	95583	95974
	9392	9242	92193	92636	93307	92881	95623	96004
	9414	9273	92213	92666	93317	92921	95933	96044
	9417	9275	92273	92876	93437	92931	96173	96074
	9419	9279	92313	92886	93457	92961	96323	96084
	9421	9291	92453	92906	93507	93141	96683	96104
	9422	9300	93203	93266	93567	93201	96793	96324
	9423	9305	93253	93606	93737	93251	96913	96344
	9425	9326	93483	93686	93817	93301	96973	96384
	9454	9327	93673	93956	93827	93311	97083	96584
	9473	9331	93823	94126	93847	93491	97153	96594
	9490	9332	93943	94416	93887	93521	97373	96644
	9491	9353	94163		94417	93621	97403	96654
	9492	9354	94223		94657	93631	97413	96734
	9494	9360	94233		94917	93681	97523	96804
	9553	9371	94243		94927	93691	97543	96934
		9391	94333		95097	93721	97553	96994
		9392	94423		95757	93741	97603	97014
		9400	94453		95867	93781	97623	97024
		9404	94503		95997	93801	97673	97084
		9405	94533		96087	93941	97683	97164
		9409	94853			93951	97733	97174
		9410				93961	97833	97244
		9437				94121	97883	97274
		9446				94131	97893	97314
		9463				94191	97903	97324
		9465				94251	97913	97334
		9466				94421	97923	97504
		9475				94481	97933	97734
		9477				94661	98003	97764
		9486				94681	98013	97774
		9490				94701	98563	97884
		9502				94721	98613	97894
		9550				94741	98783	97904
		9584				94761	98813	98024
		9606				94781	98823	98044
		9614				94791	98873	98114
						94831	98883	98204
						94871	99163	98214
						94891	99183	98234
						94971	99193	98384
						95051	99303	98454
						95061	99333	98564
						95291	99373	98604
						95301	99383	98784
						95321	99443	99004
						95361	99503	99324
						95411	99513	99424
							99533	99434
							99553	99474
							99563	100374
							99603	100404
							99863	100474
							100053	100764
							100103	100774
							100113	101264
							100563	101404
							100643	101414
							100883	101584
							100953	101674
							101193	101704
							101223	101754
							101343	102164
							101353	102584
							101433	102594
							101553	103574
							101573	103764
								103804
								104024
								104084
