# Supplementary material for: Genomic Characterization and Functional Description of Beauveria bassiana Isolates from Latin America
Source: J Fungi (Basel). 2023 Jun 29;9(7):711. doi: 10.3390/jof9070711 (PMC10381237; doi:10.3390/jof9070711)
Supplement: Supplementary file 1 [file jof-09-00711-s001.zip › Table S2.xlsx]

## Sheet: Hoja1
Table S2. Counts for putative CAZymes for B. bassiana isolates and fungal references
Enzymes	BV-ECA0	BV-ECA1	BV-ECA13	BV-ECA26	BV-ECA27	BV-ECA31	BV-ECA43	BV-ECA44	Bbas_ARSEF8060	Cmilitaris
AA1	5	5	5	5	5	5	5	5	5	5
AA1+AA1	0	0	0	0	0	0	0	0	0	1
AA11	3	3	3	3	3	3	3	3	3	4
AA12	2	2	2	2	2	2	2	2	2	1
AA12+AA12	0	0	0	0	0	0	0	0	0	1
AA12+AA12	1	1	1	1	1	1	1	1	1	1
AA1_2	2	2	2	2	2	2	2	2	2	1
AA1_3	4	4	4	4	4	4	4	4	4	1
AA1_3+AA1	0	0	0	0	0	0	0	0	0	1
AA2	3	3	3	3	3	3	3	3	3	2
AA3	1	1	1	1	1	2	1	1	1	1
AA3_1	2	2	2	2	2	1	2	2	2	2
AA3_2	7	7	7	7	7	7	7	7	7	9
AA3_3	1	1	1	1	1	1	1	1	1	1
AA3_4	0	0	0	0	0	1	1	1	1	1
AA4	1	1	1	1	1	1	1	1	2	1
AA5	1	1	1	1	1	1	1	1	1	1
AA5_2	1	1	1	1	1	1	1	1	2	1
AA7	4	4	4	4	4	3	4	4	4	1
AA9	1	1	1	1	1	1	1	1	1	1
CBM21	1	1	1	1	1	1	1	1	1	1
CBM66+CBM66+CBM66	1	1	1	1	1	1	0	0	1	1
CE16	1	1	1	1	1	1	1	1	1	1
CE3	0	0	0	0	0	0	0	0	0	1
CE4	3	3	3	2	3	2	3	3	1	2
CE5	1	1	1	1	1	1	1	1	1	4
CE9	2	2	2	1	2	2	1	1	2	1
GH1	1	1	1	1	1	1	1	1	1	1
GH10	1	1	1	1	1	1	1	1	1	0
GH114	1	1	1	1	1	1	1	1	1	2
GH12	1	1	1	1	1	1	1	1	1	1
GH125	3	3	3	3	3	3	3	3	3	2
GH128	2	2	2	2	2	2	2	2	2	2
GH132	2	2	2	2	2	2	2	2	2	2
GH135	0	0	0	0	0	0	0	0	0	1
GH136	1	1	1	1	1	1	1	1	1	1
GH13_1	1	1	1	1	1	1	1	1	1	0
GH13_25	1	1	1	1	1	1	1	1	1	1
GH13_40	2	2	2	2	2	2	2	2	2	2
GH13_5	0	0	0	0	0	0	0	0	0	1
GH13_8	1	1	1	1	1	1	1	1	1	1
GH142	1	1	1	1	1	1	1	1	1	0
GH142+CBM13	0	0	0	0	0	0	0	0	0	1
GH15	1	1	1	1	1	1	1	1	1	1
GH15+CBM20	1	1	1	1	1	1	1	1	1	1
GH152	1	1	1	1	1	1	1	1	1	1
GH154	1	1	1	1	1	1	1	1	1	1
GH162	1	1	1	1	1	1	1	1	1	1
GH16_1	7	7	7	7	7	8	9	9	7	6
GH16_18	5	5	5	5	5	6	5	5	5	5
GH16_19	1	1	1	1	1	1	1	1	1	1
GH16_22	2	2	2	2	2	2	2	2	2	2
GH16_23	1	1	1	1	1	1	1	1	1	1
GH16_3	3	3	3	3	3	3	2	3	2	3
GH16_4	2	2	2	2	2	2	2	2	2	2
GH17	2	2	2	2	2	2	2	2	2	3
GH171	1	1	1	1	1	1	1	1	1	0
GH18	18	18	18	18	18	19	18	18	21	21
GH18+CBM66	0	0	0	0	0	0	0	0	0	1
GH2	7	7	7	7	7	7	7	7	7	6
GH20	4	4	4	4	4	5	4	4	5	3
GH25	1	1	1	1	1	1	1	1	1	1
GH27	2	2	2	2	2	2	2	2	2	1
GH28	1	1	1	1	1	1	1	1	1	1
GH29	2	2	2	2	2	2	2	2	2	2
GH3	10	10	10	10	10	9	9	9	11	9
GH31	6	6	6	6	6	6	6	6	6	4
GH32	1	1	1	1	1	1	1	1	1	1
GH35	3	3	3	3	3	3	3	3	3	3
GH36	1	1	1	1	1	1	1	1	1	1
GH37	2	2	2	2	2	2	2	2	2	2
GH38	1	1	1	1	1	1	1	1	1	1
GH43_30	1	1	1	1	1	0	1	1	0	0
GH43_34+CBM66	1	1	1	1	1	1	1	1	1	1
GH47	7	7	7	7	7	7	7	7	7	7
GH54+CBM42	1	1	1	1	1	1	1	1	1	1
GH55	5	5	5	5	5	5	5	5	7	8
GH5_11	1	1	1	1	1	1	1	1	1	1
GH5_12	1	1	1	1	1	1	1	1	1	1
GH5_15	1	1	1	1	1	1	1	1	1	1
GH5_24	1	1	1	1	1	1	1	1	1	1
GH5_27	1	1	1	1	1	1	1	1	1	1
GH5_5	1	1	1	1	1	1	1	1	1	1
GH5_9	1	1	1	1	1	1	1	1	1	1
GH63	1	1	1	1	1	1	1	1	1	1
GH64	1	1	1	1	1	1	1	1	1	2
GH72	5	5	5	5	5	5	5	5	5	1
GH72+CBM43	0	0	0	0	0	1	0	0	1	5
GH75	2	2	2	2	2	2	2	2	2	2
GH76	9	9	9	9	9	9	9	9	8	10
GH76+GH76	0	0	0	0	0	0	0	0	1	1
GH79	2	2	2	2	2	2	2	2	2	1
GH81	1	1	1	1	1	1	1	1	1	1
GH84	1	1	1	1	1	1	1	1	1	1
GH88	1	1	1	1	1	1	1	1	1	2
GH89	2	2	2	2	2	2	2	2	2	4
GH92	4	4	4	4	4	4	4	4	4	7
GH95	1	1	1	1	1	1	1	1	1	2
GT1	8	8	8	8	8	7	8	8	7	3
GT109	1	1	1	1	1	1	1	1	1	4
GT15	3	3	3	3	3	3	3	3	3	10
GT17	4	4	4	4	4	3	3	3	5	2
GT2	12	12	12	12	12	12	12	12	12	4
GT2+GT2	1	1	1	1	1	1	1	1	1	1
GT20	4	4	4	4	4	4	4	4	4	4
GT21	1	1	1	1	1	1	1	1	1	1
GT22	4	4	4	4	4	4	4	4	4	2
GT24	1	1	1	1	1	1	1	1	1	1
GT25	6	6	6	5	6	5	5	5	6	4
GT25+GH3	0	0	0	0	0	1	1	1	0	1
GT3	1	1	1	1	1	1	1	1	1	2
GT32	5	5	5	5	5	4	5	5	5	1
GT33	1	1	1	1	1	1	1	1	1	3
GT34	2	3	3	3	2	2	3	3	2	4
GT35	1	1	1	1	1	1	1	1	1	1
GT39	3	3	3	3	3	3	3	3	3	1
GT4	4	4	4	4	4	4	4	4	4	1
GT48	1	1	1	1	1	1	1	1	1	1
GT50	1	1	1	1	1	1	1	1	1	1
GT57	1	1	1	1	1	1	1	1	1	1
GT57+GT57	1	1	1	1	1	1	1	1	1	1
GT58	1	1	1	1	1	1	1	1	1	3
GT59	1	1	1	1	1	1	1	1	1	1
GT61	1	1	1	0	1	0	0	0	0	1
GT62	3	3	3	3	3	3	3	3	3	3
GT64	2	2	2	2	2	2	2	2	2	1
GT66	1	1	1	1	1	1	1	1	1	1
GT69	3	3	3	3	3	3	3	3	3	1
GT71	1	1	1	1	1	1	1	1	1	7
GT76	1	1	1	1	1	1	1	1	1	1
GT8	2	2	2	2	2	2	2	2	2	1
GT90	5	5	5	5	5	6	5	5	6	1
PL8_4	1	1	1	1	1	1	1	1	1	1
