# Supplementary material for: Genomic Characterization and Functional Description of Beauveria bassiana Isolates from Latin America
Source: J Fungi (Basel). 2023 Jun 29;9(7):711. doi: 10.3390/jof9070711 (PMC10381237; doi:10.3390/jof9070711)
Supplement: Supplementary file 1 [file jof-09-00711-s001.zip › TableS3.xlsx]

## Sheet: Hoja1
Table S3. Chitinase KEEG validated specific counts for B. bassiana isolates and other fungal references
Bbas_ARSEF2860	EC	BV-ECA0	EC	BV-ECA1	EC	BV-ECA13	EC	BV-ECA26	EC	BV-ECA27	EC	BV-ECA31	EC	BV-ECA43	EC	BV-ECA44	EC	Cmil	EC
XP_008593616.1	3.2.1.14	g1107.t1	3.2.1.14|-	g1591.t1	3.2.1.14	g1141.t1	3.2.1.-	g1021.t1	3.2.1.-	g1521.t1	3.2.1.14	g1554.t1	3.2.1.14	g10088.t1	3.2.1.-	g1270.t1	3.2.1.14	XP_006665541.1	-
XP_008595336.1	3.2.1.96	g1127.t1	3.2.1.14	g2817.t1	3.2.1.14	g1184.t1	-	g1252.t1	3.2.1.14	g1651.t1	3.2.1.14	g1800.t1	3.2.1.-	g1465.t1	-	g1515.t1	3.2.1.-	XP_006665708.1	3.2.1.14
XP_008595472.1	3.2.1.14	g196.t1	3.2.1.14	g3161.t1	3.2.1.14|-	g1208.t1	-	g155.t1	3.2.1.96|3.2.1.-	g2360.t1	3.2.1.14	g1842.t1	-	g2854.t1	3.2.1.14	g2139.t1	-	XP_006668493.1	3.2.1.-
XP_008595549.1	3.2.1.14	g2291.t1	3.2.1.14	g3783.t1	-	g3239.t1	3.2.1.14	g184.t1	-	g276.t1	3.2.1.14	g2836.t1	3.2.1.14	g3702.t1	3.2.1.14	g2727.t1	3.2.1.14	XP_006668801.1	3.2.1.14
XP_008595700.1	3.2.1.14	g2612.t1	3.2.1.14	g3794.t1	-	g3277.t1	3.2.1.14	g2523.t1	3.2.1.14	g3915.t1	3.2.1.14	g3376.t1	3.2.1.14	g3951.t1	3.2.1.-	g2927.t1	3.2.1.-	XP_006668866.1	-
XP_008596260.1	3.2.1.14	g4583.t1	-	g4509.t1	3.2.1.14	g3509.t1	-	g2997.t1	3.2.1.14	g4281.t1	3.2.1.14	g4416.t1	-	g4010.t1	3.2.1.14	g307.t1	3.2.1.14	XP_006670026.1	3.2.1.14
XP_008597133.1	3.2.1.96|3.2.1.-	g4714.t1	3.2.1.-	g4639.t1	3.2.1.14	g3831.t1	3.2.1.96|3.2.1.-	g4031.t1	3.2.1.14	g4725.t1	-	g5328.t1	3.2.1.96	g4062.t1	3.2.1.14	g3491.t1	3.2.1.14|-	XP_006670325.1	3.2.1.14|-
XP_008598672.1	3.2.1.14	g4883.t1	3.2.1.14	g4840.t1	3.2.1.14	g4663.t1	3.2.1.96	g4507.t1	3.2.1.14	g5016.t1	3.2.1.14	g5810.t1	3.2.1.96|3.2.1.-	g4151.t1	3.2.1.14	g3604.t1	-	XP_006670895.1	3.2.1.14
XP_008599616.1	3.2.1.14|-	g5904.t1	3.2.1.-	g5364.t1	3.2.1.14	g4794.t1	3.2.1.14	g4985.t1	3.2.1.14	g5961.t1	3.2.1.-	g6365.t1	3.2.1.96	g4232.t1	3.2.1.14	g4109.t1	3.2.1.96|3.2.1.-	XP_006670951.1	3.2.1.14
XP_008599636.1	3.2.1.14	g5947.t1	-	g6697.t1	-	g4880.t1	3.2.1.14	g5047.t1	3.2.1.14	g6129.t1	3.2.1.14	g6507.t1	3.2.1.14	g4333.t1	3.2.1.14	g431.t1	3.2.1.14	XP_006671275.1	3.2.1.-
XP_008600068.1	3.2.1.-	g6212.t1	3.2.1.14	g6740.t1	3.2.1.-	g5343.t1	3.2.1.14	g5849.t1	3.2.1.14	g616.t1	3.2.1.14|-	g6581.t1	3.2.1.14	g4433.t1	3.2.1.14	g4567.t1	-	XP_006672322.1	3.2.1.96
XP_008601064.1	-	g723.t1	3.2.1.14	g7460.t1	3.2.1.14	g6416.t1	3.2.1.14	g6258.t1	-	g6889.t1	-	g6662.t1	3.2.1.14	g4596.t1	3.2.1.96	g4936.t1	3.2.1.14	XP_006672659.1	3.2.1.96
XP_008601218.1	-	g8138.t1	-	g766.t1	3.2.1.14	g6436.t1	3.2.1.14|-	g6575.t1	3.2.1.14|-	g7092.t1	3.2.1.14	g7599.t1	3.2.1.14	g4932.t1	3.2.1.96|3.2.1.-	g5272.t1	3.2.1.96	XP_006672675.1	3.2.1.14
XP_008601261.1	3.2.1.-	g8352.t1	3.2.1.14	g7680.t1	3.2.1.-	g6899.t1	3.2.1.14	g6969.t1	3.2.1.14	g7889.t1	3.2.1.96|3.2.1.-	g7864.t1	3.2.1.14	g5647.t1	3.2.1.14	g547.t1	3.2.1.14	XP_006673222.1	3.2.1.96|3.2.1.-
XP_008602301.1	3.2.1.14	g8445.t1	3.2.1.14	g7848.t1	3.2.1.14	g719.t1	3.2.1.14	g8065.t1	3.2.1.96	g8470.t1	3.2.1.14	g8130.t1	3.2.1.14	g7396.t1	-	g6571.t1	3.2.1.14	XP_006673374.1	-
XP_008602578.1	-	g8524.t1	3.2.1.14	g8887.t1	3.2.1.96|3.2.1.-	g7429.t1	3.2.1.14	g9108.t1	3.2.1.-	g8483.t1	3.2.1.96	g8151.t1	3.2.1.14|-	g8760.t1	3.2.1.14|-	g6983.t1	3.2.1.14	XP_006673432.1	3.2.1.14
XP_008602626.1	3.2.1.14	g8654.t1	3.2.1.96	g9465.t1	3.2.1.14	g8972.t1	3.2.1.14	g977.t1	-	g9269.t1	3.2.1.-	g8593.t1	-	g8780.t1	3.2.1.14	g7052.t1	3.2.1.14	XP_006674041.1	-
XP_008602725.1	3.2.1.14	g9320.t1	3.2.1.96|3.2.1.-	g9478.t1	3.2.1.96	g899.t1	3.2.1.-	g989.t1	3.2.1.14	g9312.t1	-	g8786.t1	3.2.1.-	g9627.t1	-	g9777.t1	3.2.1.14	XP_006674115.1	3.2.1.14
XP_008602904.1	-											g9069.t1	3.2.1.14					XP_006674319.1	3.2.1.14
XP_008603412.1	3.2.1.96																	XP_006674324.1	3.2.1.14
XP_008603622.1	3.2.1.14																	XP_006674325.1	-
																		XP_006674376.1	3.2.1.14
